# Supplementary material for: The Genetic Architecture of Milling Quality in Spring Oat Lines of the Collaborative Oat Research Enterprise
Source: Foods. 2021 Oct 16;10(10):2479. doi: 10.3390/foods10102479 (PMC8535619; doi:10.3390/foods10102479)
Supplement: Supplementary file 1 [file foods-10-02479-s001.zip]

Archive with 2 entries (2 files):
- foods-1396795-supplementary.pdf
- Supplemental Table S1.xlsx
